# Supplementary material for: Nuclear RhoA Activation Regulates Nucleus Size and DNA Content via Nuclear Activation of ROCK and pErk
Source: Cells. 2025 Mar 10;14(6):404. doi: 10.3390/cells14060404 (PMC11941300; doi:10.3390/cells14060404)
Supplement: Supplementary file 1 [file cells-14-00404-s001.zip]

Archive with 2 entries (2 files):
- Suppl. Material f.pdf
- Suppl. Movie S1.MOV
